# Supplementary material for: Interlog protein network: an evolutionary benchmark of protein interaction networks for the evaluation of clustering algorithms
Source: BMC Bioinformatics. 2015 Oct 5;16:319. doi: 10.1186/s12859-015-0755-1 (PMC4595048; doi:10.1186/s12859-015-0755-1)
Supplement: Additional file 3: — Biological evidence. In this file, the IPN nodes, the MCL modules, the human proteins in OPSs and the enriched terms of proteins consist IPN modules are presented. The enrichment analysis of each module presented separately in different sheets. The human proteins were used to perform this analysis. (XLSX 38 kb) [file 12859_2015_755_MOESM3_ESM.xlsx]

## Sheet: MCL_IPN
CommonNode	Human	Rat	Celegans	Fly	Degree	Redundant	DegreeMerge	Module
ORP021	P25705	P15999	Q9XXK1	P35381	10		10	1
ORP022	P06576	P10719	P46561	Q05825	6		6	1
ORP027	O75390	Q8VHF5	P34575	Q9W401	20		3	1
ORP031	P00395	P05503	P24881	Q34345	6		6	1
ORP043	P00403	P00406	P24894	P00408	6		6	1
ORP046	P00414	P05505	P24891	P00417	6		6	1
ORP047	P20674	P11240	P55954	Q94514	6		6	1
ORP057	P00156	P00159	P24890	Q9MGM4	10		7	1
ORP067	P99999	P62898	P19974	P04657	1		1	1
ORP068	P99999	P62898	P19974	P84029	1		1	1
ORP070	P99999	P62898	Q23240	P04657	1		1	1
ORP071	P99999	P62898	Q23240	P84029	1		1	1
ORP074	P21912	P21913	Q09545	P21914	34		10	1
ORP075	O14521	Q6PCT8	O62215	Q9VCI5	2		2	1
ORP076	Q96HY7	Q4KLP0	Q23629	Q9VA02	2		2	1
ORP077	Q96HY7	Q4KLP0	O61199	Q9VA02	2		2	1
ORP078	Q96HY7	Q5XI78	Q23629	Q9VA02	2		2	1
ORP079	Q96HY7	Q5XI78	O61199	Q9VA02	2		2	1
ORP080	Q96RP9	Q07803	Q9XV52	Q9VM33	5	*	4	3
ORP081	Q96RP9	Q5BJP6	Q9XV52	Q9VM33	4	*	3	3
ORP084	Q9HAV7	P97576	Q18421	P48604	1		1	2
ORP087	P50213	Q99NA5	Q93714	Q9VWH4	2		2	1
ORP088	P50213	Q99NA5	Q93353	Q9VWH4	2		2	1
ORP089	P50213	Q68FX0	Q93714	Q9VWH4	2		2	1
ORP090	P50213	Q68FX0	Q93353	Q9VWH4	2		2	1
ORP091	P50213	P41565	Q93714	Q9VWH4	2		2	1
ORP092	P50213	P41565	Q93353	Q9VWH4	2		2	1
ORP095	O43837	Q99NA5	Q93714	Q9VWH4	2		2	1
ORP096	O43837	Q99NA5	Q93353	Q9VWH4	2		2	1
ORP097	O43837	Q68FX0	Q93714	Q9VWH4	2		2	1
ORP098	O43837	Q68FX0	Q93353	Q9VWH4	2		2	1
ORP099	O43837	P41565	Q93714	Q9VWH4	2		2	1
ORP100	O43837	P41565	Q93353	Q9VWH4	2		2	1
ORP103	P51553	Q99NA5	Q93714	Q9VWH4	2		2	1
ORP104	P51553	Q99NA5	Q93353	Q9VWH4	2		2	1
ORP105	P51553	Q68FX0	Q93714	Q9VWH4	2		2	1
ORP106	P51553	Q68FX0	Q93353	Q9VWH4	2		2	1
ORP107	P51553	P41565	Q93714	Q9VWH4	2		2	1
ORP108	P51553	P41565	Q93353	Q9VWH4	2		2	1
ORP116	P54819	P29410	P34346	Q9U915	3	*	3	3
ORP117	P54819	P29411	P34346	Q9U915	3	*	3	3
ORP119	Q9UIJ7	P29410	P34346	Q9U915	1	*	1	3
ORP120	Q9UIJ7	P29411	P34346	Q9U915	1	*	1	3
ORP150	P03886	P03889	P24875	P18929	7		7	1
ORP154	Q9ULD0	Q4KLP0	Q23629	Q9VA02	2		2	1
ORP155	Q9ULD0	Q4KLP0	O61199	Q9VA02	2		2	1
ORP156	Q9ULD0	Q5XI78	Q23629	Q9VA02	2		2	1
ORP157	Q9ULD0	Q5XI78	O61199	Q9VA02	2		2	1
ORP175	Q9Y3B7	Q5XIE3	P34264	Q9VFJ2	5		5	3
ORP178	Q96A35	Q66H47	P91353	Q9VMY1	2		2	2
ORP179	Q9Y2R9	Q5I0K8	Q95Q11	Q9VKX4	8		6	3
ORP187	P53597	P13086	P53596	Q94522	11		4	1
ORP199	P62072	P62074	Q9Y0V6	Q9W2D6	11		8	2
ORP200	Q9Y5L4	P62076	O45319	Q9VTN3	6	*	3	2
ORP201	Q9Y5L4	P62076	O45319	Q9Y1A3	3	*	3	2
ORP204	Q9Y584	Q9JKW1	Q9NAQ9	Q8IN78	3		3	2
ORP205	O60220	Q9WVA1	Q9N408	Q9Y1A3	2		2	2
ORP206	O60220	P62078	Q9N408	Q9Y1A3	2		2	2
ORP207	Q9Y5J9	Q9WVA1	Q9N408	Q9Y1A3	2		2	2
ORP208	Q9Y5J9	P62078	Q9N408	Q9Y1A3	2		2	2
ORP209	Q9Y5J7	Q9WV97	Q17754	Q9VYD7	4		4	2

## Sheet: Human
Human	Redundant	DegreeMerge	Module
P25705		10	1	ATP5A1
P06576		6	1	ATP5B
O75390		3	1	CS
P00395		6	1	MT-CO1
P00403		6	1	MT-CO2
P00414		6	1	MT-CO3
P20674		6	1	COX5A
P00156		7	1	MT-CYB
P99999		1	1	CYCS
P21912		10	1	SDHB
O14521		2	1	SDHD
Q96HY7		2	1	DHTKD1
P50213		2	1	IDH3A
O43837		2	1	IDH3B
P51553		2	1	IDH3G
P03886		7	1	MT-ND1
Q9ULD0		2	1	OGDHL
P53597		4	1	SUCLG1
Q9HAV7		1	2	GRPEL1
Q96A35		2	2	MRPL24
P62072		8	2	TIMM10
Q9Y5L4	*	3	2	TIMM13
Q9Y584		3	2	TIMM22
O60220		2	2	TIMM8A
Q9Y5J9		2	2	TIMM8B
Q9Y5J7		4	2	TIMM9
Q96RP9	*	4	3	GFM1
P54819	*	3	3	AK2
Q9UIJ7	*	1	3	AK3
Q9Y3B7		5	3	MRPL11
Q9Y2R9		6	3	MRPS7

## Sheet: 1_GO_Kegg
Term	Overlap	P-value	Adjusted P-value	Z-score	Combined Score	Genes					Term	Overlap	P-value	Adjusted P-value	Z-score	Combined Score	Genes		Term	Overlap	P-value	Adjusted P-value	Z-score	Combined Score	Genes
tricarboxylic acid cycle (GO:0006099)	42276	0	0	-2.46349	95.6432	CS;IDH3G;IDH3B;SUCLG1;OGDHL;SDHD;SDHB;DHTKD1;IDH3A					citrate cycle	42244	1e-14	1.2e-13	-1.89929	56.5124	CS;IDH3G;IDH3B;SUCLG1;OGDHL;SDHD;SDHB;IDH3A		The citric acid (TCA) cycle and respiratory electron transport	11/134	0	0	-1.98015	78.6705	CS;ATP5B;IDH3G;ATP5A1;IDH3B;CYCS;SUCLG1;SDHD;SDHB;COX5A;IDH3A
respiratory electron transport chain (GO:0022904)	11/112	0	0	-2.16787	83.4099	ATP5B;MT-CO1;ATP5A1;CYCS;MT-CO2;SDHD;MT-CO3;MT-CYB;SDHB;COX5A;MT-ND1					oxidative phosphorylation	5/126	2.89766e-05	0.000130395	-1.87095	16.7355	ATP5B;ATP5A1;SDHD;SDHB;COX5A		Citric acid cycle (TCA cycle)	2015-07-19	0	2e-14	-2.11554	67.2439	CS;IDH3G;IDH3B;SUCLG1;SDHD;SDHB;IDH3A
electron transport chain (GO:0022900)	11/115	0	0	-2.14588	82.5639	ATP5B;MT-CO1;ATP5A1;CYCS;MT-CO2;SDHD;MT-CO3;MT-CYB;SDHB;COX5A;MT-ND1					lysine degradation	17168	0.141254	0.239839	-1.73123	2.47183	OGDHL		Pyruvate metabolism and Citric Acid (TCA) cycle	1943-07-01	2.5e-13	1.57e-12	-1.98319	53.9045	CS;IDH3G;IDH3B;SUCLG1;SDHD;SDHB;IDH3A
generation of precursor metabolites and energy (GO:0006091)	13/375	0	0	-2.36813	82.2665	MT-CO1;ATP5A1;OGDHL;SDHD;SDHB;COX5A;DHTKD1;MT-ND1;ATP5B;CYCS;MT-CO2;MT-CO3;MT-CYB					propanoate metabolism	12055	0.102073	0.229665	-1.63361	2.40327	SUCLG1		Respiratory electron transport, ATP synthesis by chemiosmotic coupling, and heat production by uncoupling proteins.	1995-06-01	4.09805e-09	1.94657e-08	-1.92974	34.2617	ATP5B;ATP5A1;CYCS;SDHD;SDHB;COX5A
hydrogen ion transmembrane transport (GO:1902600)	7/108	5.397e-11	1.29539e-09	-2.17911	44.5943	ATP5B;MT-CO1;ATP5A1;MT-CO2;MT-CO3;MT-CYB;COX5A					tryptophan metabolism	20821	0.168274	0.239839	-1.59572	2.27835	OGDHL		Mitochondrial protein import	1952-04-01	1.3205e-06	5.01791e-06	-1.98781	24.2562	CS;ATP5B;IDH3G;ATP5A1
hydrogen transport (GO:0006818)	7/133	2.1752e-10	3.72891e-09	-2.22943	43.2668	ATP5B;MT-CO1;ATP5A1;MT-CO2;MT-CO3;MT-CYB;COX5A					colorectal cancer	30682	0.237384	0.239839	-1.57099	2.24304	CYCS		Respiratory electron transport	1976-04-01	5.57384e-06	1.76505e-05	-1.89092	20.6956	CYCS;SDHD;SDHB;COX5A
proton transport (GO:0015992)	7/131	1.965e-10	3.72891e-09	-2.22776	43.2346	ATP5B;MT-CO1;ATP5A1;MT-CO2;MT-CO3;MT-CYB;COX5A					glyoxylate and dicarboxylate metabolism	42018	0.046276	0.138828	-1.12735	2.22597	CS		Formation of ATP by chemiosmotic coupling	2015-02-16	0.000361129	0.000980207	-1.76181	12.2054	ATP5B;ATP5A1
cellular respiration (GO:0045333)	13971	1.91844e-07	2.87766e-06	-2.50007	31.8972	MT-CO1;CYCS;MT-CO3;SDHB					apoptosis	29587	0.229974	0.239839	-1.52405	2.17602	CYCS		Transcriptional activation of mitochondrial biogenesis	1942-02-01	0.00218203	0.00518232	-1.90945	10.0485	ATP5B;CYCS
monovalent inorganic cation transport (GO:0015672)	7/384	2.67948e-07	3.57264e-06	-2.35857	29.5816	ATP5B;MT-CO1;ATP5A1;MT-CO2;MT-CO3;MT-CYB;COX5A					small cell lung cancer	31048	0.239839	0.239839	-1.42342	2.03234	CYCS		Mitochondrial biogenesis	1951-02-01	0.00315324	0.00665684	-1.93109	9.67881	ATP5B;CYCS
aerobic respiration (GO:0009060)	42085	3.79982e-06	4.14525e-05	-2.87484	29.0099	MT-CO1;MT-CO3;SDHB													Orphan transporters	2/110	0.0134998	0.0197305	-1.8547	7.28081	CYCS;COX5A
inorganic cation transmembrane transport (GO:0098662)	7/440	6.62464e-07	7.94957e-06	-2.30746	27.0951	ATP5B;MT-CO1;ATP5A1;MT-CO2;MT-CO3;MT-CYB;COX5A													Detoxification of Reactive Oxygen Species	2015-01-27	0.0445398	0.0604469	-1.88936	5.30153	CYCS
mitochondrial ATP synthesis coupled proton transport (GO:0042776)	42051	0.000226816	0.00170112	-2.82205	17.9947	ATP5B;ATP5A1													Intrinsic Pathway for Apoptosis	1938-01-01	0.0615385	0.0779487	-1.88813	4.81796	CYCS
tricarboxylic acid metabolic process (GO:0072350)	42049	0.000178161	0.00147515	-2.59549	16.92	IDH3G;IDH3B													Organelle biogenesis and maintenance	2/320	0.0932133	0.110691	-2.06728	4.55012	ATP5B;CYCS
energy coupled proton transport, down electrochemical gradient (GO:0015985)	42057	0.00040733	0.00271553	-2.75941	16.3047	ATP5B;ATP5A1													Apoptotic factor-mediated response	2015-01-07	0.0129144	0.0197305	-0.965553	3.79036	CYCS
ATP synthesis coupled proton transport (GO:0015986)	42057	0.00040733	0.00271553	-2.75488	16.2779	ATP5B;ATP5A1													Activation of caspases through apoptosome-mediated cleavage	2015-01-05	0.0097001	0.0167547	-0.733306	2.99854	CYCS
energy derivation by oxidation of organic compounds (GO:0015980)	4/198	0.000101749	0.00101749	-2.29894	15.8407	MT-CO1;CYCS;MT-CO3;SDHB													Programmed Cell Death	1/158	0.229928	0.242702	-1.93388	2.73822	CYCS
succinate metabolic process (GO:0006105)	42046	0.000116064	0.00107136	-2.21172	15.1256	SUCLG1;SDHB													Apoptosis	1/146	0.214422	0.239648	-1.91428	2.73471	CYCS
dicarboxylic acid metabolic process (GO:0043648)	31837	0.000184393	0.00147515	-2.22289	14.491	IDH3B;SUCLG1;SDHB													Cytochrome c-mediated apoptotic response	2015-01-05	0.0097001	0.0167547	-0.604872	2.47337	CYCS
ATP hydrolysis coupled proton transport (GO:0015991)	47150	0.000682686	0.00409612	-2.52995	13.909	ATP5B;ATP5A1													Cellular responses to stress	1/247	0.336531	0.336531	-2.08912	2.27519	CYCS
energy coupled proton transmembrane transport, against electrochemical gradient (GO:0015988)	47150	0.000682686	0.00409612	-2.52325	13.8721	ATP5B;ATP5A1
ATP biosynthetic process (GO:0006754)	14277	0.00119493	0.00682815	-2.41041	12.02	ATP5B;ATP5A1
glycolytic process (GO:0006096)	16103	0.00150262	0.00819608	-2.23785	10.7508	OGDHL;DHTKD1
purine ribonucleoside triphosphate biosynthetic process (GO:0009206)	19025	0.00206517	0.0107075	-2.16726	9.83243	ATP5B;ATP5A1
purine nucleoside triphosphate biosynthetic process (GO:0009145)	19391	0.0021415	0.0107075	-2.14648	9.73817	ATP5B;ATP5A1
ribonucleoside triphosphate biosynthetic process (GO:0009201)	21217	0.002543	0.0122064	-2.14143	9.43468	ATP5B;ATP5A1
purine nucleoside monophosphate biosynthetic process (GO:0009127)	23408	0.00306802	0.0136357	-2.16763	9.31013	ATP5B;ATP5A1
purine ribonucleoside monophosphate biosynthetic process (GO:0009168)	23408	0.00306802	0.0136357	-2.16459	9.29708	ATP5B;ATP5A1
nucleoside triphosphate biosynthetic process (GO:0009142)	25235	0.00354111	0.0151762	-2.10367	8.81024	ATP5B;ATP5A1
ribonucleoside monophosphate biosynthetic process (GO:0009156)	28522	0.00447289	0.0178916	-2.15011	8.6508	ATP5B;ATP5A1
pyruvate metabolic process (GO:0006090)	25965	0.00373931	0.015473	-2.05051	8.54787	OGDHL;DHTKD1
nucleoside monophosphate biosynthetic process (GO:0009124)	31079	0.00526775	0.0203913	-2.14818	8.3621	ATP5B;ATP5A1
purine nucleoside biosynthetic process (GO:0042451)	34731	0.00650755	0.0236638	-2.10945	7.89738	ATP5B;ATP5A1
ATP metabolic process (GO:0046034)	3/377	0.0113306	0.0316202	-2.28315	7.88591	ATP5B;MT-CO1;ATP5A1
purine ribonucleoside biosynthetic process (GO:0046129)	34731	0.00650755	0.0236638	-2.10624	7.88535	ATP5B;ATP5A1
purine ribonucleoside monophosphate metabolic process (GO:0009167)	3/402	0.0134562	0.0345847	-2.29092	7.70745	ATP5B;MT-CO1;ATP5A1
purine nucleoside monophosphate metabolic process (GO:0009126)	3/403	0.0135457	0.0345847	-2.28994	7.70414	ATP5B;MT-CO1;ATP5A1
ribonucleoside monophosphate metabolic process (GO:0009161)	3/416	0.0147406	0.0353774	-2.27462	7.60105	ATP5B;MT-CO1;ATP5A1
single-organism carbohydrate catabolic process (GO:0044724)	2/113	0.00903986	0.0301329	-2.14499	7.51206	OGDHL;DHTKD1
nucleoside monophosphate metabolic process (GO:0009123)	3/427	0.0157977	0.037171	-2.26867	7.46896	ATP5B;MT-CO1;ATP5A1
carbohydrate catabolic process (GO:0016052)	2/120	0.0101261	0.0311573	-2.14808	7.45104	OGDHL;DHTKD1
purine ribonucleotide biosynthetic process (GO:0009152)	2/126	0.0111013	0.0316202	-2.14551	7.4105	ATP5B;ATP5A1
ribonucleoside biosynthetic process (GO:0042455)	2/110	0.0085915	0.029965	-2.10583	7.38668	ATP5B;ATP5A1
mitochondrial transport (GO:0006839)	2/111	0.0087398	0.029965	-2.10274	7.37584	ATP5B;ATP5A1
purine nucleotide biosynthetic process (GO:0006164)	2/132	0.0121166	0.0330454	-2.1617	7.37113	ATP5B;ATP5A1
nucleoside biosynthetic process (GO:0009163)	2/119	0.00996754	0.0311573	-2.12197	7.36048	ATP5B;ATP5A1
glycosyl compound biosynthetic process (GO:1901659)	2/120	0.0101261	0.0311573	-2.12063	7.35583	ATP5B;ATP5A1
ribonucleotide biosynthetic process (GO:0009260)	2/140	0.0135317	0.0345847	-2.14223	7.20719	ATP5B;ATP5A1
purine-containing compound biosynthetic process (GO:0072522)	2/146	0.0146382	0.0353774	-2.15524	7.20212	ATP5B;ATP5A1
ribose phosphate biosynthetic process (GO:0046390)	2/144	0.0142651	0.0353774	-2.14707	7.17483	ATP5B;ATP5A1
cytochrome complex assembly (GO:0017004)	42021	0.0224577	0.0489987	-2.37043	7.14913	MT-CO3
2-oxoglutarate metabolic process (GO:0006103)	42020	0.0212227	0.0471615	-2.29955	7.02323	IDH3B
apoptotic DNA fragmentation (GO:0006309)	42024	0.026154	0.0550612	-2.30125	6.67203	CYCS
respiratory chain complex IV assembly (GO:0008535)	42017	0.0175087	0.0404046	-2.04734	6.56953	MT-CO3
nucleotide biosynthetic process (GO:0009165)	2/208	0.0282039	0.05787	-2.24524	6.39793	ATP5B;ATP5A1
nucleoside phosphate biosynthetic process (GO:1901293)	2/209	0.0284528	0.05787	-2.24343	6.39277	ATP5B;ATP5A1
coenzyme metabolic process (GO:0006732)	2/196	0.0252892	0.0541912	-2.1481	6.26223	IDH3B;SUCLG1
oxidative phosphorylation (GO:0006119)	42018	0.0187481	0.0424486	-1.94496	6.14502	MT-CO1
NAD metabolic process (GO:0019674)	42033	0.037164	0.0731095	-2.30423	6.0274	IDH3B
negative regulation of endothelial cell proliferation (GO:0001937)	42031	0.0347275	0.0694551	-2.25249	6.00756	ATP5A1
regulation of intracellular pH (GO:0051453)	42034	0.03838	0.0742839	-2.22131	5.77509	ATP5B
regulation of cellular pH (GO:0030641)	11689	0.0408078	0.0765638	-2.21122	5.68202	ATP5B
cofactor metabolic process (GO:0051186)	2/255	0.040834	0.0765638	-2.16985	5.57572	IDH3B;SUCLG1
nucleoside monophosphate catabolic process (GO:0009125)	2/335	0.066253	0.107437	-2.18553	4.87559	ATP5B;ATP5A1
ATP catabolic process (GO:0006200)	2/327	0.063513	0.107437	-2.18528	4.87504	ATP5B;ATP5A1
purine nucleoside monophosphate catabolic process (GO:0009128)	2/333	0.0655642	0.107437	-2.17827	4.85939	ATP5B;ATP5A1
ribonucleoside monophosphate catabolic process (GO:0009158)	2/332	0.0652207	0.107437	-2.17782	4.85837	ATP5B;ATP5A1
purine ribonucleoside monophosphate catabolic process (GO:0009169)	2/332	0.0652207	0.107437	-2.17536	4.8529	ATP5B;ATP5A1
pyridine nucleotide metabolic process (GO:0019362)	19360	0.0659519	0.107437	-2.10038	4.68563	IDH3B
nicotinamide nucleotide metabolic process (GO:0046496)	19360	0.0659519	0.107437	-2.09714	4.6784	IDH3B
mitochondrial electron transport, NADH to ubiquinone (GO:0006120)	16438	0.0564475	0.104211	-2.04439	4.62307	MT-ND1
NADH metabolic process (GO:0006734)	42012	0.0112891	0.0316202	-1.3233	4.57063	IDH3B
cellular monovalent inorganic cation homeostasis (GO:0030004)	17533	0.0600223	0.107437	-2.03761	4.54559	ATP5B
carbohydrate derivative biosynthetic process (GO:1901137)	2/377	0.0812762	0.121914	-2.15565	4.53643	ATP5B;ATP5A1
pyridine-containing compound metabolic process (GO:0072524)	22282	0.0753659	0.117453	-2.09287	4.48234	IDH3B
activation of cysteine-type endopeptidase activity involved in apoptotic process by cytochrome c (GO:0008635)	42012	0.0112891	0.0316202	-1.29539	4.47423	CYCS
regulation of pH (GO:0006885)	18994	0.0647688	0.107437	-1.93942	4.32655	ATP5B
oxidoreduction coenzyme metabolic process (GO:0006733)	23743	0.0800392	0.121579	-2.01174	4.23913	IDH3B
organophosphate biosynthetic process (GO:0090407)	2/436	0.103995	0.150326	-2.22982	4.2254	ATP5B;ATP5A1
DNA catabolic process, endonucleolytic (GO:0000737)	23743	0.0800392	0.121579	-1.95529	4.12018	CYCS
thioester metabolic process (GO:0035383)	21916	0.0741941	0.117149	-1.91636	4.10928	SUCLG1
acyl-CoA metabolic process (GO:0006637)	21916	0.0741941	0.117149	-1.91282	4.10168	SUCLG1
regulation of endothelial cell proliferation (GO:0001936)	32143	0.106481	0.150326	-2.0437	3.87272	ATP5A1
monocarboxylic acid metabolic process (GO:0032787)	2/473	0.119065	0.164227	-2.14129	3.86825	OGDHL;DHTKD1
activation of cysteine-type endopeptidase activity involved in apoptotic process (GO:0006919)	30317	0.100794	0.147504	-1.98337	3.79598	CYCS
activation of cysteine-type endopeptidase activity (GO:0097202)	32143	0.106481	0.150326	-1.99525	3.78091	CYCS
monovalent inorganic cation homeostasis (GO:0055067)	29952	0.099653	0.147504	-1.96809	3.76673	ATP5B
zymogen activation (GO:0031638)	1/102	0.122222	0.164794	-2.00612	3.61715	CYCS
DNA catabolic process (GO:0006308)	1/102	0.122222	0.164794	-1.99643	3.59967	CYCS
negative regulation of epithelial cell proliferation (GO:0050680)	1/110	0.1311	0.172439	-2.03937	3.58463	ATP5A1
osteoblast differentiation (GO:0001649)	35796	0.117752	0.164227	-1.95185	3.52603	ATP5B
negative regulation of cell adhesion (GO:0007162)	1/115	0.136605	0.176264	-2.02252	3.51063	ATP5B
positive regulation of cysteine-type endopeptidase activity involved in apoptotic process (GO:0043280)	1/111	0.132203	0.172439	-1.99164	3.50073	CYCS
hematopoietic progenitor cell differentiation (GO:0002244)	1/106	0.126672	0.168896	-1.96739	3.49895	DHTKD1
positive regulation of cysteine-type endopeptidase activity (GO:2001056)	1/119	0.140985	0.179981	-1.97687	3.39014	CYCS
positive regulation of endopeptidase activity (GO:0010950)	1/128	0.150764	0.190439	-2.01106	3.33519	CYCS
positive regulation of peptidase activity (GO:0010952)	1/139	0.162574	0.203218	-2.02888	3.23297	CYCS
intrinsic apoptotic signaling pathway (GO:0097193)	1/170	0.195027	0.238809	-2.06317	2.95465	CYCS
cellular carbohydrate metabolic process (GO:0044262)	1/165	0.189874	0.234896	-2.01461	2.91839	CS
regulation of cysteine-type endopeptidase activity involved in apoptotic process (GO:0043281)	1/186	0.211309	0.256132	-2.10695	2.86981	CYCS
regulation of cysteine-type endopeptidase activity (GO:2000116)	1/197	0.222321	0.266785	-2.10495	2.7813	CYCS
nucleic acid phosphodiester bond hydrolysis (GO:0090305)	1/230	0.254494	0.293647	-2.16914	2.65801	CYCS
protein processing (GO:0016485)	1/201	0.22629	0.268859	-2.01052	2.64095	CYCS
regulation of epithelial cell proliferation (GO:0050678)	1/258	0.280802	0.30914	-2.18447	2.56449	ATP5A1
positive regulation of protein maturation (GO:1903319)	1/240	0.263992	0.296066	-2.10512	2.56229	CYCS
positive regulation of protein processing (GO:0010954)	1/240	0.263992	0.296066	-2.10259	2.55922	CYCS
positive regulation of proteolysis (GO:0045862)	1/228	0.25258	0.293647	-2.08734	2.55778	CYCS
protein maturation (GO:0051604)	1/222	0.246812	0.290367	-2.05768	2.54454	CYCS
cellular protein complex assembly (GO:0043623)	1/256	0.278953	0.30914	-2.16068	2.53655	MT-CO3
angiogenesis (GO:0001525)	1/236	0.260207	0.296066	-2.05216	2.49783	ATP5B
embryo development (GO:0009790)	1/276	0.297249	0.323302	-2.1194	2.39316	ATP5A1
dephosphorylation (GO:0016311)	1/278	0.299054	0.323302	-2.0574	2.32315	CYCS
regulation of cell adhesion (GO:0030155)	1/336	0.349543	0.36794	-2.1689	2.16854	ATP5B
sulfur compound metabolic process (GO:0006790)	1/314	0.330811	0.35444	-2.05608	2.1326	SUCLG1
apoptotic signaling pathway (GO:0097190)	1/327	0.341941	0.363123	-2.09732	2.12462	CYCS
regulation of endopeptidase activity (GO:0052548)	1/354	0.364501	0.380348	-2.15046	2.07878	CYCS
regulation of peptidase activity (GO:0052547)	1/372	0.379132	0.392206	-2.14456	2.00724	CYCS
cellular cation homeostasis (GO:0030003)	1/389	0.392659	0.402727	-2.15806	1.96275	ATP5B
cellular ion homeostasis (GO:0006873)	1/402	0.402814	0.409642	-2.16484	1.93206	ATP5B
cellular chemical homeostasis (GO:0055082)	1/452	0.440398	0.444099	-2.15143	1.74633	ATP5B
cation homeostasis (GO:0055080)	1/465	0.449798	0.449798	-2.11877	1.6928	ATP5B

## Sheet: 2_GO_Kegg
Term	Overlap	P-value	Adjusted P-value	Z-score	Combined Score	Genes						Term	Overlap	P-value	Adjusted P-value	Z-score	Combined Score	Genes
protein targeting to mitochondrion (GO:0006626)	18080	0	0	-2.17602	73.7203	TIMM8B;TIMM8A;GRPEL1;TIMM9;TIMM13;TIMM22;TIMM10						Mitochondrial protein import	19176	2e-14	1.3e-13	-2.04131	60.6422	TIMM8B;TIMM8A;GRPEL1;TIMM9;TIMM13;TIMM22;TIMM10
protein localization to mitochondrion (GO:0070585)	21367	0	0	-2.10704	71.3834	TIMM8B;TIMM8A;GRPEL1;TIMM9;TIMM13;TIMM22;TIMM10						Mitochondrial translation elongation	30682	0.0961045	0.123086	-1.9407	4.06552	MRPL24
establishment of protein localization to mitochondrion (GO:0072655)	20271	0	0	-2.06001	69.7898	TIMM8B;TIMM8A;GRPEL1;TIMM9;TIMM13;TIMM22;TIMM10						Mitochondrial translation termination	30682	0.0961045	0.123086	-1.93592	4.0555	MRPL24
chaperone-mediated protein transport (GO:0072321)	42132	1e-14	9e-14	-2.30156	69.1975	TIMM8B;TIMM8A;TIMM9;TIMM13;TIMM10						Mitochondrial translation	32874	0.102572	0.123086	-1.92899	4.04099	MRPL24
mitochondrial transport (GO:0006839)	7/111	2e-14	9e-14	-2.18356	65.6497	TIMM8B;TIMM8A;GRPEL1;TIMM9;TIMM13;TIMM22;TIMM10						Mitochondrial translation initiation	30682	0.0961045	0.123086	-1.90516	3.99107	MRPL24
protein targeting (GO:0006605)	7/273	8.17e-12	3.405e-11	-2.29669	55.3578	TIMM8B;TIMM8A;GRPEL1;TIMM9;TIMM13;TIMM22;TIMM10						Organelle biogenesis and maintenance	1/320	0.3219	0.3219	-2.15421	2.44182	MRPL24
establishment of protein localization to organelle (GO:0072594)	7/292	1.299e-11	4.638e-11	-2.27653	54.1684	TIMM8B;TIMM8A;GRPEL1;TIMM9;TIMM13;TIMM22;TIMM10
protein localization to organelle (GO:0033365)	7/396	1.0618e-10	3.3181e-10	-2.34579	51.2003	TIMM8B;TIMM8A;GRPEL1;TIMM9;TIMM13;TIMM22;TIMM10
single-organism cellular localization (GO:1902580)	7/496	5.0313e-10	1.39759e-09	-2.30636	47.0232	TIMM8B;TIMM8A;GRPEL1;TIMM9;TIMM13;TIMM22;TIMM10
inner mitochondrial membrane organization (GO:0007007)	42074	4.19586e-08	9.53606e-08	-2.40323	38.8497	TIMM9;TIMM22;TIMM10
intracellular protein transmembrane import (GO:0044743)	42089	4.19542e-07	8.08195e-07	-2.55886	35.8969	TIMM9;TIMM22;TIMM10
intracellular protein transmembrane transport (GO:0065002)	11749	7.50293e-07	1.25049e-06	-2.52081	34.2627	TIMM9;TIMM22;TIMM10
establishment of protein localization to mitochondrial membrane (GO:0090151)	42071	1.90347e-08	4.75868e-08	-1.9805	33.3926	TIMM9;TIMM22;TIMM10
sensory perception of mechanical stimulus (GO:0050954)	4/127	4.6126e-07	8.23678e-07	-2.23702	31.3394	TIMM8B;TIMM9;TIMM13;TIMM10
sensory perception of sound (GO:0007605)	4/124	4.20262e-07	8.08195e-07	-2.22795	31.2547	TIMM8B;TIMM9;TIMM13;TIMM10
protein transmembrane transport (GO:0071806)	16132	1.85296e-06	2.89525e-06	-2.21196	28.2079	TIMM9;TIMM22;TIMM10
mitochondrial membrane organization (GO:0007006)	18688	2.82924e-06	4.16065e-06	-2.15042	26.6433	TIMM9;TIMM22;TIMM10
protein import (GO:0017038)	3/101	2.04995e-05	2.84716e-05	-2.17449	22.7595	TIMM9;TIMM22;TIMM10
sensory perception (GO:0007600)	4/457	6.78354e-05	8.92571e-05	-2.29547	21.403	TIMM8B;TIMM9;TIMM13;TIMM10
mitochondrion organization (GO:0007005)	3/179	0.000108979	0.000136224	-2.32455	20.6913	TIMM9;TIMM22;TIMM10
establishment of protein localization to membrane (GO:0090150)	3/229	0.000223562	0.000266145	-2.17269	17.8844	TIMM9;TIMM22;TIMM10
protein localization to membrane (GO:0072657)	3/276	0.00038484	0.000437319	-2.23459	17.2842	TIMM9;TIMM22;TIMM10
protein folding (GO:0006457)	1/221	0.117899	0.128151	-2.25056	4.62388	GRPEL1
translation (GO:0006412)	1/264	0.139271	0.145074	-2.30742	4.4545	MRPL24
nervous system development (GO:0007399)	1/277	0.145643	0.145643	-2.24289	4.32114	TIMM8A

## Sheet: 3_GO_Kegg
Term	Overlap	P-value	Adjusted P-value	Z-score	Combined Score	Genes					Term	Overlap	P-value	Adjusted P-value	Z-score	Combined Score	Genes		Term	Overlap	P-value	Adjusted P-value	Z-score	Combined Score	Genes
ADP metabolic process (GO:0046031)	42044	5.3962e-06	0.000143536	-2.48264	21.9686	AK2;AK3					ribosome	1971-01-01	0.0557431	0.0983725	-1.87696	4.35267	MRPS7		Mitochondrial translation	1990-03-01	2.45731e-05	9.82924e-05	-1.95716	18.0598	GFM1;MRPS7;MRPL11
nucleoside diphosphate biosynthetic process (GO:0009133)	42045	6.47453e-06	0.000143536	-2.722	24.0868	AK2;AK3					pyrimidine metabolism	1984-01-01	0.0655817	0.0983725	-1.77089	4.10669	AK3		Mitochondrial translation elongation	1984-03-01	2.00987e-05	9.82924e-05	-1.95073	18.0005	GFM1;MRPS7;MRPL11
AMP metabolic process (GO:0046033)	42048	1.02961e-05	0.000143536	-2.84207	25.1492	AK2;AK3					purine metabolism	1/139	0.10645	0.10645	-1.79603	4.02325	AK2		Organelle biogenesis and maintenance	3/320	0.00100023	0.00248731	-2.18028	13.0742	GFM1;MRPS7;MRPL11
purine nucleoside diphosphate metabolic process (GO:0009135)	42049	1.17653e-05	0.000143536	-2.85162	25.2338	AK2;AK3													Mitochondrial translation termination	1984-02-01	0.00155457	0.00248731	-1.91591	11.4889	MRPS7;MRPL11
purine ribonucleoside diphosphate metabolic process (GO:0009179)	42049	1.17653e-05	0.000143536	-2.83097	25.051	AK2;AK3													Mitochondrial translation initiation	1984-02-01	0.00155457	0.00248731	-1.90516	11.4244	MRPS7;MRPL11
ribonucleoside diphosphate metabolic process (GO:0009185)	42052	1.67585e-05	0.000170378	-2.80408	24.3324	AK2;AK3													Synthesis and interconversion of nucleotide di- and triphosphates	2015-01-18	0.0139519	0.0186025	-1.86431	7.42824	AK2
nucleoside diphosphate metabolic process (GO:0009132)	14277	8.01145e-05	0.000698141	-2.38751	17.3503	AK2;AK3													Metabolism of nucleotides	1978-01-01	0.0569915	0.0651332	-1.83631	5.01556	AK2
purine ribonucleoside monophosphate biosynthetic process (GO:0009168)	23408	0.000208833	0.00141543	-2.22824	14.618	AK2;AK3													Factors involved in megakaryocyte development and platelet production	1/125	0.0896448	0.0896448	-1.95197	4.70795	AK3
purine nucleoside monophosphate biosynthetic process (GO:0009127)	23408	0.000208833	0.00141543	-2.22457	14.5939	AK2;AK3
ribonucleoside monophosphate biosynthetic process (GO:0009156)	28522	0.000307047	0.00187299	-2.21217	13.8929	AK2;AK3
nucleoside monophosphate biosynthetic process (GO:0009124)	31079	0.000363143	0.0020138	-2.20866	13.7108	AK2;AK3
purine nucleoside biosynthetic process (GO:0042451)	34731	0.000451328	0.00211777	-2.16625	13.3384	AK2;AK3
purine ribonucleoside biosynthetic process (GO:0046129)	34731	0.000451328	0.00211777	-2.16302	13.3186	AK2;AK3
ribonucleoside biosynthetic process (GO:0042455)	2/110	0.000601276	0.00261985	-2.16028	12.8421	AK2;AK3
nucleoside biosynthetic process (GO:0009163)	2/119	0.000701374	0.00271817	-2.18083	12.8839	AK2;AK3
glycosyl compound biosynthetic process (GO:1901659)	2/120	0.000712963	0.00271817	-2.17932	12.875	AK2;AK3
purine ribonucleotide biosynthetic process (GO:0009152)	2/126	0.000784456	0.00281481	-2.20566	12.9535	AK2;AK3
purine nucleotide biosynthetic process (GO:0006164)	2/132	0.000859299	0.00291207	-2.22941	13.0173	AK2;AK3
ribonucleotide biosynthetic process (GO:0009260)	2/140	0.000964287	0.00304103	-2.21175	12.8183	AK2;AK3
ribose phosphate biosynthetic process (GO:0046390)	2/144	0.001019	0.00304103	-2.21896	12.8601	AK2;AK3
purine-containing compound biosynthetic process (GO:0072522)	2/146	0.00104691	0.00304103	-2.22711	12.9073	AK2;AK3
nucleotide biosynthetic process (GO:0009165)	2/208	0.00209362	0.005605	-2.33749	12.1178	AK2;AK3
nucleoside phosphate biosynthetic process (GO:1901293)	2/209	0.00211336	0.005605	-2.3356	12.108	AK2;AK3
GTP metabolic process (GO:0046039)	2/258	0.00318961	0.00810692	-2.24918	10.8299	GFM1;AK3
translation (GO:0006412)	2/264	0.00333598	0.00811854	-2.30493	11.095	MRPS7;MRPL11
guanosine-containing compound metabolic process (GO:1901068)	2/269	0.00346036	0.00811854	-2.24243	10.7942	GFM1;AK3
purine deoxyribonucleoside triphosphate metabolic process (GO:0009215)	42015	0.00419844	0.00948537	-2.28944	10.6642	AK2
oxidative phosphorylation (GO:0006119)	42018	0.00524584	0.0113761	-2.24968	10.0701	AK2
UTP metabolic process (GO:0046051)	42019	0.00559478	0.0113761	-2.49938	11.1878	AK3
response to thyroid hormone (GO:0097066)	42019	0.00559478	0.0113761	-2.25368	10.088	AK2
purine deoxyribonucleotide metabolic process (GO:0009151)	42020	0.00594362	0.0116955	-2.47397	11.0056	AK2
nucleobase-containing small molecule interconversion (GO:0015949)	42022	0.00664101	0.0123335	-2.50647	11.017	AK2
carbohydrate derivative biosynthetic process (GO:1901137)	2/377	0.0066722	0.0123335	-2.2715	9.98423	AK2;AK3
deoxyribonucleoside triphosphate metabolic process (GO:0009200)	42023	0.00698956	0.0125169	-2.45737	10.7649	AK2
pyrimidine ribonucleoside triphosphate metabolic process (GO:0009208)	42024	0.00733801	0.0125169	-2.63408	11.539	AK3
purine ribonucleoside monophosphate metabolic process (GO:0009167)	2/402	0.00755581	0.0125169	-2.31345	10.1345	AK2;AK3
purine nucleoside monophosphate metabolic process (GO:0009126)	2/403	0.00759223	0.0125169	-2.31497	10.1411	AK2;AK3
ribonucleoside monophosphate metabolic process (GO:0009161)	2/416	0.00807314	0.0129595	-2.3046	10.0156	AK2;AK3
nucleoside monophosphate metabolic process (GO:0009123)	2/427	0.00849086	0.0132806	-2.29855	9.93307	AK2;AK3
organophosphate biosynthetic process (GO:0090407)	2/436	0.00883995	0.0134809	-2.33916	10.0735	AK2;AK3
pyrimidine nucleoside triphosphate metabolic process (GO:0009147)	42030	0.00942665	0.014025	-2.56656	10.9513	AK3
pyrimidine ribonucleotide metabolic process (GO:0009218)	42033	0.0104697	0.0152059	-2.35147	9.84344	AK3
2'-deoxyribonucleotide metabolic process (GO:0009394)	42035	0.0111645	0.015838	-2.17165	9.00225	AK2
deoxyribose phosphate metabolic process (GO:0019692)	12055	0.011859	0.0164408	-2.17448	8.93275	AK2
nucleotide phosphorylation (GO:0046939)	12785	0.012553	0.0170163	-2.2587	9.20098	AK2
deoxyribonucleotide metabolic process (GO:0009262)	13150	0.0128999	0.0171064	-2.12873	8.6603	AK2
pyrimidine ribonucleoside metabolic process (GO:0046131)	13516	0.0132467	0.0171925	-2.14873	8.7309	AK3
pyrimidine nucleotide metabolic process (GO:0006220)	17168	0.0167092	0.0212346	-2.07854	8.00681	AK3
pyrimidine nucleoside metabolic process (GO:0006213)	19725	0.0191272	0.0238114	-2.06063	7.70178	AK3
pyrimidine-containing compound metabolic process (GO:0072527)	29587	0.0284092	0.0346592	-2.07154	6.96492	AK3
liver development (GO:0001889)	31413	0.0301203	0.0360263	-2.16985	7.21152	AK2
translational elongation (GO:0006414)	1/114	0.0396583	0.0465222	-1.9974	6.12768	GFM1
brain development (GO:0007420)	1/187	0.0641726	0.0738591	-2.17718	5.67285	AK2
gland development (GO:0048732)	1/220	0.0750889	0.0848226	-2.21161	5.45648	AK2
GTP catabolic process (GO:0006184)	1/243	0.0826367	0.0910834	-2.13598	5.11776	GFM1
guanosine-containing compound catabolic process (GO:1901069)	1/246	0.0836176	0.0910834	-2.13721	5.12071	GFM1
generation of precursor metabolites and energy (GO:0006091)	1/375	0.125008	0.132136	-2.23571	4.52491	AK2
ATP metabolic process (GO:0046034)	1/377	0.125637	0.132136	-2.24576	4.54524	AK2
blood coagulation (GO:0007596)	1/472	0.155134	0.15697	-2.23572	4.13989	AK3
coagulation (GO:0050817)	1/472	0.155134	0.15697	-2.23313	4.13508	AK3
hemostasis (GO:0007599)	1/478	0.15697	0.15697	-2.22981	4.12895	AK3
